# Supplementary material for: Evidence of Woodland Management at the Eneolithic Pile Dwellings (3700–2400 BCE) in the Ljubljansko Barje, Slovenia?
Source: Plants (Basel). 2023 Jan 7;12(2):291. doi: 10.3390/plants12020291 (PMC9864765; doi:10.3390/plants12020291)
Supplement: Supplementary file 1 [file plants-12-00291-s001.zip]

Archive with 3 entries (3 files):
- supplementary files/WMLB Figures S1.xlsx
- supplementary files/WMLB Table S1.xlsx
- supplementary files/WMLB Table S2.xlsx
