# Supplementary material for: Evidence of Woodland Management at the Eneolithic Pile Dwellings (3700–2400 BCE) in the Ljubljansko Barje, Slovenia?
Source: Plants (Basel). 2023 Jan 7;12(2):291. doi: 10.3390/plants12020291 (PMC9864765; doi:10.3390/plants12020291)
Supplement: Supplementary file 1 [file plants-12-00291-s001.zip › supplementary files/WMLB Figures S1.xlsx]

## Sheet: 1 Frax
Authors and year of publication: Welmoed A. Out, Kirsti Hänninen, Maks Merela, Anton Velušček, Caroline Vermeeren and Katarina Čufar 2023
Article title: Evidence of woodland management at the eneolithic pile dwellings (3700-2400 BCE) in the Ljubljansko barje, Slovenia?
Journal: Plants
Figure S1.1: Data of the archaeological material of Fraxinus sp. per site. The sites are arranged in alphabetical order.
See the last sheet for the explanation of the site codes.
See Materials and Methods for an explanation about the selection of data and sites.
In case of reproduction of these figures, please first contact the authors.
	Blatna Brezovica
	Črni graben
	Dušanovo
	Hočevarica
	Maharski prekop
	Parte
	Parte-Iščica
	Spodnje Mostišče
	Stare gmajne
	Strojanova voda
	Špica
	Trebež
	Založnica

## Sheet: 2 Quercus
Authors and year of publication: Welmoed A. Out, Kirsti Hänninen, Maks Merela, Anton Velušček, Caroline Vermeeren and Katarina Čufar 2023
Article title: Evidence of woodland management at the eneolithic pile dwellings (3700-2400 BCE) in the Ljubljansko barje, Slovenia?
Journal: Plants
Figure S1.2: Data of the archaeological material of Quercus sp. per site. The sites are arranged in alphabetical order.
See the last sheet for the explanation of the site codes.
See Materials and Methods for an explanation about the selection of data and sites.
In case of reproduction of these figures, please first contact the authors.
	Blatna Brezovica
	Črešnja pri Bistri
	Hočevarica
	Maharski prekop
	Parte
	Spodnje Mostišče
	Stare gmajne
	Strojanova voda
	Špica
	Založnica

## Sheet: 3 Salix
Authors and year of publication: Welmoed A. Out, Kirsti Hänninen, Maks Merela, Anton Velušček, Caroline Vermeeren and Katarina Čufar 2023
Article title: Evidence of woodland management at the eneolithic pile dwellings (3700-2400 BCE) in the Ljubljansko barje, Slovenia?
Journal: Forests
Figure S1.3: Data of the archaeological material of Salix sp. per site.
See the last sheet for the explanation of the site codes.
See Materials and Methods for an explanation about the selection of data and sites.
In case of reproduction of these figures, please first contact the authors.
	Špica
	Založnica

## Sheet: site codes
Figures S1.1-3: explanation of the codes of the names of the archaeological sites
BB	Blatna Brezovica
CR	Črešnja pri Bistri
CEN	Črnelnik
CG	Črni graben
DU	Dušanovo
HOC	Hočevarica
MP	Maharski prekop
PAR	Parte
PI	Parte-Iščica
SPC	Špica
SM	Spodnje Mostišče
SG	Stare gmajne
STV	Strojanova voda
TR	Trebež
VO	Veliki Otavnik
ZAL	Založnica
