# Supplementary material for: Evidence of Woodland Management at the Eneolithic Pile Dwellings (3700–2400 BCE) in the Ljubljansko Barje, Slovenia?
Source: Plants (Basel). 2023 Jan 7;12(2):291. doi: 10.3390/plants12020291 (PMC9864765; doi:10.3390/plants12020291)
Supplement: Supplementary file 1 [file plants-12-00291-s001.zip › supplementary files/WMLB Table S1.xlsx]

## Sheet: Sheet1
Authors and year of publication: Welmoed A. Out, Kirsti Hänninen, Maks Merela, Anton Velušček, Caroline Vermeeren and Katarina Čufar 2023
Article title: Evidence of woodland management at the eneolithic pile dwellings (3700-2400 BCE) in the Ljubljansko barje, Slovenia?
Journal: Plants
Table S1: The wood identifications for each of the studied sites in absolute numbers.
Others = uncertain identifications and few finds that were not identified due to poor preservation.
Cluster: IG = Ig; KK = Kamnik pod Krimom; SP = Špica.
Site	Cluster	End date (years cal BCE)	Abies sp.	Acer sp.	Alnus sp.	Corylus sp.	Carpinus sp.	Fagus sp.	Fraxinus sp.	Populus sp.	Quercus sp.	Salix sp.	Ulmus sp.	Others	Total
Črnelnik	KK	3694	1	.	.	.	.	.	10	.	28	.	.	11	50
Trebež	KK	3649	2	.	21	1	.	.	70	.	21	.	.	.	115
Strojanova voda	IG	3578	.	10	26	7	.	.	179	1	131	.	.	.	354
Hočevarica	KK	3570	17	8	33	2	.	.	213	8	58	.	.	11	350
Maharski prekop	IG	3487	.	24	27	9	2	5	69	7	82	4	.	5	234
Črešnja pri Bistri	KK	3407	.	2	27	4	.	.	25	3	61	1	.	.	123
Spodnje Mostišče	IG	3351	.	78	42	8	.	2	152	1	403	.	.	.	686
Stare gmajne	KK	3109±14	5	30	31	8	3	32	409	51	334	20	.	9	932
Veliki Otavnik	KK	3108±14	.	.	2	.	.	.	6	3	17	2	.	.	30
Blatna Brezovica	KK	3071±14	.	15	3	4	.	3	55	1	95	2	.	.	178
Parte-Iščica	IG	c. 2610	16	35	119	11	23	88	896	38	25	5	7	2	1265
Črni graben	KK	2491±18	.	.	.	.	.	.	50	.	.	.	.	.	50
Parte	IG	2458±18	.	1	10	.	.	.	154	.	76	.	.	.	241
Založnica	KK	2417±18	1	26	14	7	56	34	723	55	388	134	25	16	1479
Dušanovo	KK	c. 2450	6	.	.	.	.	.	202	2	5	12	4	40	271
Špica	SP	c. 2450	29	77	50	21	75	110	1460	12	509	62	3	43	2451
Total			77	306	405	82	159	274	4673	182	2233	242	39	137	8809
